# Supplementary material for: Neuroplasticity Elicited by Modified Pharyngeal Electrical Stimulation: A Pilot Study
Source: Brain Sci. 2023 Jan 10;13(1):119. doi: 10.3390/brainsci13010119 (PMC9856550; doi:10.3390/brainsci13010119)
Supplement: Supplementary file 1 [file brainsci-13-00119-s001.zip]

Archive with 1 entries (1 files):
- brainsci-2062155-supplementary.pdf
